# Supplementary material for: GWAS of Reproductive Traits in Large White Pigs on Chip and Imputed Whole-Genome Sequencing Data
Source: Int J Mol Sci. 2022 Nov 1;23(21):13338. doi: 10.3390/ijms232113338 (PMC9656588; doi:10.3390/ijms232113338)
Supplement: Supplementary file 1 [file ijms-23-13338-s001.zip]

Archive with 2 entries (2 files):
- Supplementary figure.pdf
- Supplementary table.pdf
